# Supplementary material for: Accumulation of Lymphoid Progenitors with Defective B Cell Differentiation and of Putative Natural Killer Progenitors in Aging Human Bone Marrow
Source: Int J Mol Sci. 2025 Oct 28;26(21):10467. doi: 10.3390/ijms262110467 (PMC12609476; doi:10.3390/ijms262110467)
Supplement: Supplementary file 1 [file ijms-26-10467-s001.zip]

Archive with 1 entries (1 files):
- ijms-3921408-supplementary.pdf
